# Supplementary material for: The Combination of Intestinal Alkaline Phosphatase Treatment with Moderate Physical Activity Alleviates the Severity of Experimental Colitis in Obese Mice via Modulation of Gut Microbiota, Attenuation of Proinflammatory Cytokines, Oxidative Stress Biomarkers and DNA Oxidative Damage in Colonic Mucosa
Source: Int J Mol Sci. 2022 Mar 9;23(6):2964. doi: 10.3390/ijms23062964 (PMC8955215; doi:10.3390/ijms23062964)
Supplement: Supplementary file 1 [file ijms-23-02964-s001.zip]

Archive with 1 entries (1 files):
- ijms-1608534-supplementary.pdf
